# Supplementary material for: A practical guide to RRKM theory, its simplified multi-well version AWATAR and master equation modelling of radiative processes
Source: Phys Chem Chem Phys. 2026 Apr 30;28(20):12172–87. doi: 10.1039/d6cp00705h (PMC13158931; doi:10.1039/d6cp00705h)
Supplement: CP-028-D6CP00705H-s004 [file CP-028-D6CP00705H-s004.zip]

Archive with 13 entries (13 files):
- example1.rrk
- example13.rrk
- example12.rrk
- example11.rrk
- example10.rrk
- example9.rrk
- example8.rrk
- example7.rrk
- example6.rrk
- example5.rrk
- example4.rrk
- example3.rrk
- example2.rrk
